# Supplementary material for: Ultra-Sensitive Gas Sensor Based on CDs@ZnO
Source: Sensors (Basel). 2025 Feb 2;25(3):905. doi: 10.3390/s25030905 (PMC11820362; doi:10.3390/s25030905)
Supplement: Supplementary file 1 [file sensors-25-00905-s001.zip]

Archive with 1 entries (1 files):
- sensors-3394154-supplementary.pdf
